# Supplementary material for: CpG methylation patterns of human mitochondrial DNA
Source: Sci Rep. 2016 Mar 21;6:23421. doi: 10.1038/srep23421 (PMC4800444; doi:10.1038/srep23421)
Supplement: Supplementary Information [file srep23421-s1.xls]

## Sheet: Supplementary Tab 1
Supplementary Tab 1 Bioinformatic analysis of CpG sites in human mitochondrial DNA
Domain	Gene	Product	Location	Length	CpG	CG%	CpG location
					number
D-loop	—	—	16024..16569,1..576	1122	28	0.025	1-16,424-435
tRNA	TRNF	tRNA-Phe(phenylalanine)	577..647	71	1	0.0141	17
rRNA	RNR1	s-rRNA(12S rRNA)	648..1601	954	31	0.0325	18-48
tRNA	TRNV	tRNA-Val	1602..1670	69	1	0.0145	49
rRNA	RNR2	l-rRNA(16S rRNA)	1671..3229	1559	41	0.0263	50-90
tRNA	TRNL1	tRNA-Leu	3230..3304	75	2	0.0267	91, 92
protein	ND1	NADH dehydrogenase subunit 1	3307..4262	956	31	0.0324	93-123
tRNA	TRNI	tRNA-Ile	4263..4331	69	0	0	0
tRNA	TRNQ	tRNA-Gln	4329..4400	72	2	0.0278	124, 125
tRNA	TRNM	tRNA-Met	4402..4469	68	3	0.0441	126-128
protein	ND2	NADH dehydrogenase subunit 2	4470..5511	1042	21	0.0202	129-149
tRNA	TRNW	tRNA-Trp	5512..5579	68	0	0	0
tRNA	TRNA	tRNA-Ala	5587..5655	69	1	0.0145	150
tRNA	TRNN	tRNA-Asn	5657..5729	73	0	0	0
OL	—	—	5721..5798	78	6	0.0769	151-156
tRNA	TRNC	tRNA-Cys	5761..5826	66	3	0.0455	155-157
tRNA	TRNY	tRNA-Tyr	5826..5891	66	0	0	0
protein	COX1	cytochrome oxidase subunit I	5904..7445	1542	56	0.0363	158-213
tRNA	TRNS1	tRNA-Ser	7446..7514	69	1	0.0145	214
tRNA	TRND	tRNA-Asp	7518..7585	68	0	0	0
protein	COX2	cytochrome oxidase subunit II	7586..8269	684	29	0.0424	215-243
tRNA	TRNK	tRNA-Lys	8295..8364	70	0	0	0
protein	ATP8	ATP synthase F0 subunit 8	8366..8572	207	3	0.0145	244-246
protein	ATP6	ATP synthase F0 subunit 6	8527..9207	681	18	0.0264	245-262
protein	COX3	cytochrome oxidase subunit III	9207..9990	784	22	0.0281	263-284
tRNA	TRNG	tRNA-Gly	9991..10058	68	1	0.0147	285
protein	ND3	NADH dehydrogenase 3	10059..10404	346	9	0.026	286-294
tRNA	TRNR	tRNA-Arg	10405..10469	65	2	0.0308	295, 296
protein	ND4L	NADH dehydrogenase subunit 4L	10470..10766	297	6	0.0202	297-302
protein	ND4	NADH dehydrogenase subunit 4	10760..12137	1378	31	0.0225	303-333
tRNA	TRNH	tRNA-His	12138..12206	69	1	0.0145	334
tRNA	TRNS2	tRNA-Ser	12207..12265	59	1	0.017	335
tRNA	TRNL2	tRNA-Leu	12266..12336	71	0	0	0
protein	ND5	NADH dehydrogenase subunit 5	12337..14148	1812	40	0.0221	336-375
protein	ND6	NADH dehydrogenase subunit 6	14149..14673	525	8	0.0152	376-383
tRNA	TRNE	tRNA-Glu	14674..14742	69	4	0.058	384-387
protein	CYTB	cytochrome b	14747..15887	1141	35	0.0307	388-422
tRNA	TRNT	tRNA-Thr	15888..15953	66	1	0.0152	423
tRNA	TRNP	tRNA-Pro	15956..16023	68	0	0	0

## Sheet: Supplementary Tab 2
Supplementary Tab 2 The primers and sequences to analyze of target regions by pyrosequencing
	PCR primers(5’-3’)	Sequence to analyze（5’-3’）
MT1	F- GGATGAGGTAGGAATTAAAGATAGATA	TGYGATATAGGGTGTTTYGGTTT
	R- biotin-AATCTATCACCCTATTAACCACTC	TAGYGTTTYGTAATGTTATYGYG
	S- AGGTAGGAATTAAAGATAGATAT
MT2	F-GTGTATTGTTTTGAGGAGGTAAGT	TGGTTYGGGGTATGGGGTTAGTAGYGGTGTGTGTGTGTTGGGTAGGATGGGYGGGGGTTG TATTGATGAG ATTAGTA
	R-biotin- CACTCCCATACTACTAATCTCATCAAT
	S-TTTTTGGGGTTTGGT
MT3	F- AAGGGTTATAGTAGTTTTTTGGGGTAGA	TTAAYGTTTTTAYGTGGGTATTTGY
	R- biotin-CTTCATATCCCTCTAAAAAAACCTATTC	GTTTATTTTGTAGTTTTTA TTAGGG
	S-GTTATTTTATGGGTTATATTTTGAT
MT4	F- GTTTGGTAGTAAGGTGGAGTG	YGGGYGGTGT GTAYGYGTTT TAGGGTTTTG TTTAATTAAG T
	R- biotin- ATAAACTACATTTTCTACCCCAAAAAACT
	S-GTATATTTGAGGAGGGTGA
MT5	F-AGGTTTTTATTTAAGGAATAAGTGATTATG	TATTTTTGTAYGGTTAGGGTATYGYGGTYG TTAAATATGT GTTATTGGGT AGG
	R-biotin-TATTTACCAAAAACATCACCTCTAACATC
	S-ATTTAAGGAATAAGTGATTATGT
MT6	F- GTTGGTTAAGTTATTGGATTAATTGAGTA	AGTTYGTTTTGATTGGTGAAGTTTTAGTATGTATTGTTYGGAGGTTGGGTTTTGTTTYGAGGTYGTTTTAATYG
	R-biotin- AAACCCACAAATCCTAAACTACCA
	S- GTTATTGGATTAATTGAGTATAGT
MT7	F-biotin- GGGAAGGAGTTTTGTGAAGTAGG	ACRACCTCRATATTAAATCAAAACATCCCRATAATACAACCRCTATTAAAAATTCRTTTATTCAA
	R- AACTACTATACTCAATTAATCCAATAACT
	S- AATCCATATCAACAATAAAATTT
MT8	F-TGTAGAGGGTGATGGTAGATGT	GTTTTATGGYGTTAGYGAAGGGTTGTAGTAGTTYGTAGGGGTTTATAAYGTTGGGGTTTT TGYGTAGTTG TATATAGTTT AGAATTTT
	R- biotin-CCTACTCCTCATTATACCCATTCT
	S-GGGTTTTTTGGTGAAGA
MT9	F- TTGATTAGGGGGTTGGGT	GAGYGATGGTGAGAGTTAAGGTYGGGGYGGTGATGTAGAGGGTGATGGTAGATGTG
	R-biotin- CTCTTCACCAAAAAACCCCTAAAAC
	S- GGGGGGTTTATAGTAGAA
MT10	F-GGTGGAGAGGTTAAAGGAGTT	TYGTAGTGYGTYGATTAGGGYGT
	R-biotin-ACCTCAACCTAAACCTCCTATTTATTCTA	AGTTTGAGTTTGATGTTTATTTT
	S-GATTGTTTGGGTTATTGT
MT11	F-TGGTGATAAAATATGTTGTGTAGAGTT	TYGGTTATGAAGAATAGGGYGAAGGGGTTT GYGGYGTATT YGATGTTGAA GTTTGAGATT AGTT
	R-biotin-CTACCATCATAACCCTTAACCATAATATA
	S-ATTATAATAATGTTTGTGTAT
MT12	F-AGTAGGAGAGAGGGAGGTAAG	TGYGGGGAAA YGTTATATYG GGGGT
	R-biotin-CACAACCCATACATTTATAATAATCTTCTT	ATYGA TTATTAGGGG AATTAGTTAG TTG
	S-AGTTAGAAGTTTATGTTGTTTA
MT13	F-TTGAGAATAGGGGAAATTAGTGAAT	TATAAYGTAGTAYGTGTYGTGTAGTA
	R-biotin-CTAAACCCTAAAATTCATCTTTCTTTTCA	YGATGTTTAGTGATGAGTTTGTTAAT
	S-ATAGTGGAAGTGGGT
MT14	F-GTTAGTTGTTTGTAGGGTTTATGG	AYGYGGGYGGGGGATATAGGGTYGAAGTYGTATTYGTAAGGGGTGGATTTTTTTATGTAGTYGTTGAGTTGTGGTAGTTAAAATGTA
	R- biotin-CACCCTCCTAACCTTACTACT
	S-AATTTTATGGAGAAAGGG
MT15	F-GTTATTAAAAAGTTATTAGTGGGAGTAGAG	YGATTGTGAG TGYGTTYGTA GTTTGAGTTT GTTAGGTAGA AT
	R-biotin-CCCACCAACTTACATCCTCATTACTATT
	S-TGAGAGAGGATTATGATG
MT16	F-TGGTGTTGTGAAATTGTTTTAGGTAATAGT	TYGTAAGAAGGTTTAGATAGGGGATTGTGYGGTGTGTGATGTTAGGGTAGAATTYGAGTA TGTTGGAGAA ATAAAATGTG
	R-biotin-ATCCCCACTATACACATTTTATTTCT
	S-GGGGTAGGTTTTGGT
MT17	F-TGTTAGGATGAGGATGGATAGTAAT	GAYGTTTTTTAGTTTGTTAGGGAYGGATYGGAGAATTGTGTAGGYGAATAGGAAATATTATTYGGGTTTGATGTGGGGAGGGGTGTTT
	R-biotin-CTTCTCTTCCTTCTCTCCTTAATAACA
	S-ATGGATAGTAATAGGGTAAG
MT18	F-GTTTAATGATGGTAAAAGGGTAGTT	YGATTTAGGTTAGAATGAGGAGGTTTGYGGTTAGGAGTTAATAAAGTGATTGGTTTAGTG GGYGAAATAT TATGTTTTGT TGTTTGGA
	R-biotin-TAACAATAATCCCCATCCTCCATATATC
	S-GGTAGTTTATTGGTTGTTTTT
MT19	F-GGTTGATTGTTGTATTTGTTTGTAAGT	TTTATGGTATYGTATAATATTTATGGTGGTTGGTAGTAATGTAYGAAATATATAGYGGTT GTTGATGGGT GAGTTAATAT T
	R-biotin-TTAAATACCACCCAAATATTAACTCACC
	S-ATGTATTATAGGTGGTTAAGTA
MT20	F-TGGATGATTTTTTTTAGATAGGGGTTTT	TTTYGTGAAATTAATATTTYGTATAAGAGTGTTATTTTTTTYGTTTYGGGTTTATAATAT TTGGGGGTAG TT
	R-biotin-CAATTCACTTTAACTACCCCCAAATA
	S-AGGGGTTTTTTGATTATTATT

## Sheet: Supplementary Tab 3
Supplementary Tab 3 Mean methylation levels of 83 CpG sites in mtDNA in blood and saliva samples
CpG location	Domain	Nucleotide location	Methylation levels (%, mean±SE, n=14)
			Blood samples	Saliva samples
CpG3	D-loop	78	0.57±0.27	0.21±0.21
CpG4		80	2.64±0.36	0.86±0.33
CpG5		91	0.93±0.27	0.36±0.20
CpG6		96	2.00±0.18	1.86±0.43
CpG7		105	3.43±0.33	2.29±0.44
CpG8		120	2.29±0.22	2.57±0.50
CpG14		498	0.08±0.07	0.00±0.00
CpG15		525	0.57±0.27	0.50±0.20
CpG16		544	5.64±0.41	4.43±0.39
CpG37	rRNA(RNR1)	1302	0.79±0.26	1.71±0.34
CpG38		1314	0.57±0.25	1.50±0.37
CpG39		1322	1.29±0.27	2.57±0.33
CpG42		1473	1.07±0.37	0.79±0.37
CpG43		1475	0.86±0.33	1.57±0.44
CpG44		1484	1.07±0.50	2.14±0.57
CpG45		1488	0.71±0.24	0.21±0.11
CpG64	rRNA(RNR2)	2566	1.31±0.25	1.07±0.29
CpG65		2570	0.14±0.14	0.00±0.00
CpG66		2572	2.64±0.41	2.29±0.37
CpG67		2584	1.21±0.26	0.57±0.25
CpG72		2809	1.29±0.50	0.17±0.15
CpG73		2818	0.00±0.00	0.00±0.00
CpG74		2824	1.93±0.65	1.83±0.54
CpG75		2843	0.86±0.33	0.67±0.35
CpG76		2877	0.21±0.15	1.75±0.47
CpG79		2982	0.14±0.10	1.62±0.60
CpG80		2988	1.43±0.60	0.92±0.46
CpG81		3008	2.64±0.48	3.15±0.66
CpG82		3021	1.79±0.60	2.33±0.72
CpG83		3035	1.14±0.53	2.46±0.86
CpG96	protein(ND1)	3406	0.79±0.30	0.43±0.20
CpG97		3420	0.00±0.00	0.14±0.14
CpG98		3435	0.50±0.29	0.21±0.15
CpG99		3453	1.50±0.40	3.93±0.49
CpG100		3460	2.29±0.49	1.93±0.35
CpG102		3525	0.00±0.00	0.79±0.37
CpG103		3530	0.43±0.23	1.07±0.35
CpG104		3549	0.36±0.20	2.07±0.41
CpG106		3687	0.50±0.23	0.64±0.23
CpG107		3696	0.79±0.30	0.86±0.25
CpG108		3699	0.36±0.23	0.57±0.23
CpG109		3706	0.29±0.16	0.36±0.17
CpG114		3945	0.14±0.14	0.29±0.29
CpG115		3951	0.36±0.20	1.29±0.62
CpG116		3954	1.71±0.51	2.43±0.47
CpG117		3966	0.86±0.46	0.36±0.25
CpG118		3984	0.07±0.07	1.14±0.42
CpG169	protein(COX1)	6164	1.36±0.29	0.86±0.27
CpG170		6174	1.57±0.36	1.00±0.31
CpG171		6181	0.57±0.20	3.64±0.46
CpG172		6189	0.43±0.17	0.29±0.16
CpG196		6998	0.64±0.29	0.14±0.14
CpG197		7007	2.43±0.69	1.36±0.44
CpG198		7012	0.93±0.37	0.86±0.29
CpG199		7019	1.50±0.33	1.29±0.35
CpG287	protein(ND3)	10142	0.57±0.33	0.57±0.44
CpG288		10169	0.29±0.16	0.43±0.29
CpG289		10175	0.86±0.33	1.21±0.63
CpG290		10181	0.57±0.27	1.36±0.71
CpG291		10196	0.29±0.29	0.00±0.00
CpG292		10200	0.50±0.25	2.43±0.68
CpG293		10202	0.14±0.10	0.00±0.00
CpG325	protein(ND4)	11761	0.86±0.23	0.36±0.13
CpG326		11765	1.79±0.32	1.00±0.21
CpG327		11777	0.07±0.07	0.14±0.10
CpG373	protein(ND5)	13914	0.57±0.31	0.57±0.33
CpG374		13939	1.21±0.37	2.00±0.47
CpG375		13967	0.43±0.17	0.21±0.15
CpG414	protein(CYTB)	15556	1.00±0.47	1.00±0.56
CpG415		15574	0.14±0.14	1.79±0.59
CpG416		15590	2.14±0.55	0.64±0.34
CpG417		15595	1.64±0.48	2.43±0.47
CpG418		15616	2.36±0.46	1.07±0.38
CpG419		15698	0.14±0.14	0.14±0.14
CpG420		15733	1.43±0.31	1.93±0.41
CpG421		15760	0.00±0.00	0.79±0.32
CpG424	D-loop	16083	0.00±0.00	0.00±0.00
CpG425		16095	0.21±0.15	0.00±0.00
CpG426		16128	1.07±0.44	1.64±0.37
CpG429		16411	5.50±0.25	5.43±0.39
CpG430		16427	2.29±0.59	1.43±0.33
CpG431		16449	2.29±0.53	1.36±0.51
CpG432		16454	0.71±0.35	1.36±0.67

## Sheet: Supplenentary Tab 4
Supplementary Table 4 The primers and target region information by MassARRAY EpiTYPER
AmpliconName	Location on mtDNA	Coding gene	Taregt Length	Target CpG	Forward Primer Plus Tag	Reverse Primer Plus Tag
Squenom_1	13476-13850	ND5	375	360~371	aggaagagagTTGAGGTTTAGGGTTGTTAGAAGTTT	cagtaatacgactcactatagggagaaggctAACAAAAATACCTTTCCTCACAAAT
Squenom_2	7873-8364	COX2	492	225~243	aggaagagagTTATTGTAAAGAGGTGTTGGTTTTTTT	cagtaatacgactcactatagggagaaggctCATCAAATCAATTAACCACCAATAA
Squenom_3	3589-3871	ND1	283	106~109	aggaagagagTGGAGATAAATTATATTATGGTTAAGGGTT	cagtaatacgactcactatagggagaaggctCTAATCAACCTCAACCTAAACCTCC
